# Supplementary material for: Self-Assembled Alkylated Polyamine Analogs as Supramolecular Anticancer Agents
Source: Molecules. 2022 Apr 10;27(8):2441. doi: 10.3390/molecules27082441 (PMC9032695; doi:10.3390/molecules27082441)
Supplement: Supplementary file 1 [file molecules-27-02441-s001.zip]

Archive with 1 entries (1 files):
- molecules-1654178-supplementary.pdf
